# Supplementary material for: Extracellular DNA: A Critical Aspect of Marine Biofilms
Source: Microorganisms. 2022 Jun 24;10(7):1285. doi: 10.3390/microorganisms10071285 (PMC9320517; doi:10.3390/microorganisms10071285)
Supplement: Supplementary file 1 [file microorganisms-10-01285-s001.zip]

Archive with 1 entries (1 files):
- microorganisms-1770989-supplementary.pdf
